# Supplementary material for: Validation and Utilization of a Clinical Next-Generation Sequencing Panel for Selected Cardiovascular Disorders
Source: Front Cardiovasc Med. 2017 Mar 15;4:11. doi: 10.3389/fcvm.2017.00011 (PMC5350117; doi:10.3389/fcvm.2017.00011)
Supplement: Supplementary file 1 [file Table_1.XLSX]

## Sheet: S1
Supplementary Table 1: NGS panels genes list.
Gene	Gene name	Genomic coordinates (GRCh37 / hg19)*	Main Transcript$
ABCC9	Homo sapiens ATP-binding cassette, sub-family C (CFTR/MRP), member 9, transcript variant SUR2B	chr12:21950324-22089628	NM_005691
ACTA2	Homo sapiens actin, alpha 2, smooth muscle, aorta, transcript variant 2	chr10:90694831-90712580	NM_001613
ACTC1	Homo sapiens actin, alpha, cardiac muscle 1	chr15:35080297-35087927	NM_005159
ACTN2	Homo sapiens actinin, alpha 2, transcript variant 1	chr1:236849770-236927558	NM_001103
ANKRD1	Homo sapiens ankyrin repeat domain 1 (cardiac muscle)	chr10:92671857-92681032	NM_014391
BAG3	Homo sapiens BCL2-associated athanogene 3	chr10:121410882-121437329	NM_004281
CASQ2	Homo sapiens calsequestrin 2 (cardiac muscle), nuclear gene encoding mitochondrial protein	chr1:116242626-116311426	NM_001232
CAV3	Homo sapiens caveolin 3, transcript variant 1	chr3:8775486-8788451	NM_033337
CBS	Homo sapiens cystathionine-beta-synthase, transcript variant 2	chr21:44473301-44496472	NM_000071
COL3A1	Homo sapiens collagen, type III, alpha 1, mRNA.)	chr2:189839099-189877472	NM_000090
COL5A1	Homo sapiens collagen, type V, alpha 1, transcript variant 2	chr9:137533651-137736688	NM_000093
COL5A2	Homo sapiens collagen, type V, alpha 2	chr2:189896641-190044605	NM_000393
CRYAB	Homo sapiens crystallin, alpha B	chr11:111779350-111782473	NM_001885
CSRP3	Homo sapiens cysteine and glycine-rich protein 3 (cardiac LIM protein)	chr11:19203577-19232118	NM_003476
CTNNA3	Homo sapiens catenin (cadherin-associated protein), alpha 3, transcript variant 1	chr10:67679725-69455949	NM_013266
DES	Homo sapiens desmin	chr2:220283099-220291461	NM_001927
DMD	Homo sapiens dystrophin, transcript variant Dp427m	chrX:31137345-33229673	NM_004006
DSC2	Homo sapiens desmocollin 2, transcript variant Dsc2a	chr18:28645942-28682388	NM_024422
DSG2	Homo sapiens desmoglein 2	chr18:29078027-29128814	NM_001943
DSP	Homo sapiens desmoplakin, transcript variant 1	chr6:7541870-7586946	NM_004415
DTNA	Homo sapiens dystrobrevin, alpha, transcript variant 1	chr18:32335940-32471808	NM_032978
ELN	Homo sapiens elastin, transcript variant 1	chr7:73442427-73484236	NM_001278939
EMD	Homo sapiens emerin	chrX:153607597-153609883	NM_000117
EYA4	Homo sapiens eyes absent homolog 4 (Drosophila) , transcript variant 4	chr6:133562495-133853258	NM_004100
FBN1	Homo sapiens fibrillin 1	chr15:48700503-48937985	NM_000138
FBN2	Homo sapiens fibrillin 2	chr5:127593601-127873735	NM_001999
FHL1	Homo sapiens four and a half LIM domains 1, transcript variant 1	chrX:135229559-135293518	NM_001449
FHL2	Homo sapiens four and a half LIM domains 2, transcript variant 1	chr2:105977283-106015681	NM_201555
FKTN	Homo sapiens fukutin, transcript variant 2	chr9:108320411-108403399	NM_001079802
GATAD1	Homo sapiens GATA zinc finger domain containing 1, transcript variant 1	chr7:92076762-92089381	NM_021167
GLA	Homo sapiens galactosidase, alpha	chrX:100652779-100663001	NM_000169
JPH2	Homo sapiens junctophilin 2, transcript variant 1	chr20:42740337-42816218	NM_020433
JUP	Homo sapiens junction plakoglobin, transcript variant 1	chr17:39910859-39942964	NM_002230
KLF10	Homo sapiens Kruppel-like factor 10, transcript variant 1	chr8:103661005-103667983	NM_005655
LAMA4	Homo sapiens laminin, alpha 4, transcript variant 1	chr6:112429134-112575917	NM_002290
LAMP2	Homo sapiens lysosomal-associated membrane protein 2, transcript variant C	chrX:119560003-119603204	NM_002294
LDB3	Homo sapiens LIM domain binding 3, transcript variant 1	chr10:88428426-88495824	NM_001080116
LMNA	Homo sapiens lamin A/C, transcript variant 1	chr1:156084461-156109880	NM_170707
MED12	Homo sapiens mediator complex subunit 12	chrX:70338406-70362304	NM_005120
MYBPC3	Homo sapiens myosin binding protein C, cardiac	chr11:47353396-47374253	NM_000256
MYH11	Homo sapiens myosin, heavy chain 11, smooth muscle, transcript variant SM1B	chr16:15796992-15950887	NM_002474
MYH6	Homo sapiens myosin, heavy chain 6, cardiac muscle, alpha	chr14:23851199-23877486	NM_002471
MYH7	Homo sapiens myosin, heavy chain 7, cardiac muscle, beta	chr14:23881947-23904870	NM_000257
MYL2	Homo sapiens myosin, light chain 2, regulatory, cardiac, slow	chr12:111348624-111358404	NM_000432
MYL3	Homo sapiens myosin, light chain 3, alkali; ventricular, skeletal, slow	chr3:46899357-46904973	NM_000258
MYLK	Homo sapiens myosin light chain kinase, transcript variant 1	chr3:123331143-123603149	NM_053025
MYLK2	Homo sapiens myosin light chain kinase 2	chr20:30407178-30422500	NM_033118
MYOZ2	Homo sapiens myozenin 2	chr4:120056939-120108944	NM_016599
NEBL	Homo sapiens nebulette, transcript variant 1	chr10:21068903-21186531	NM_006393
NEXN	Homo sapiens nexilin (F actin binding protein), transcript variant 1	chr1:78354200-78409578	NM_144573
PDLIM3	Homo sapiens PDZ and LIM domain 3, transcript variant 1	chr4:186421815-186456712	NM_014476
PKP2	Homo sapiens plakophilin 2, transcript variant 2b	chr12:32943680-33049780	NM_004572
PLN	Homo sapiens phospholamban	chr6:118869442-118881587	NM_002667
PLOD1	Homo sapiens procollagen-lysine, 2-oxoglutarate 5-dioxygenase 1	chr1:11994724-12035599	NM_000302
PRKAG2	Homo sapiens protein kinase, AMP-activated, gamma 2 non-catalytic subunit, transcript variant a	chr7:151253201-151574316	NM_016203
PSEN1	Homo sapiens presenilin 1, transcript variant 1	chr14:73603143-73690399	NM_000021
PSEN2	Homo sapiens presenilin 2 (Alzheimer disease 4), transcript variant 1	chr1:227058273-227083804	NM_000447
RAF1	Homo sapiens v-raf-1 murine leukemia viral oncogene homolog 1	chr3:12625100-12705700	NM_002880
RBM20	Homo sapiens RNA binding motif protein 20	chr10:112404155-112599227	NM_001134363
RYR2	Homo sapiens ryanodine receptor 2 (cardiac)	chr1:237205702-237997288	NM_001035
SCN5A	Homo sapiens sodium channel, voltage-gated, type V, alpha subunit, transcript variant 6	chr3:38589553-38674850	NM_198056
SGCD	Homo sapiens sarcoglycan, delta (35kDa dystrophin-associated glycoprotein), transcript variant 3	chr5:155753767-156194798	NM_000337
SLC2A10	Homo sapiens solute carrier family 2 (facilitated glucose transporter), member 10	chr20:45338279-45364985	NM_030777
SMAD3	Homo sapiens SMAD family member 3, transcript variant 1	chr15:67358195-67487533	NM_005902
SMAD4	Homo sapiens SMAD family member 4	chr18:48556583-48611411	NM_005359
TAZ	Homo sapiens tafazzin, nuclear gene encoding mitochondrial protein, transcript variant 1	chrX:153639877-153650063	NM_000116
TCAP	Homo sapiens titin-cap	chr17:37821599-37822807	NM_003673
TGFB2	Homo sapiens transforming growth factor, beta 2, transcript variant 1	chr1:218518676-218617961	NM_003238
TGFBR1	Homo sapiens transforming growth factor, beta receptor 1, transcript variant 1	chr9:101867412-101916473	NM_004612
TGFBR2	Homo sapiens transforming growth factor, beta receptor II (70/80kDa), transcript variant 1	chr3:30647994-30735633	NM_003242
TMEM43	Homo sapiens transmembrane protein 43	chr3:14166440-14185180	NM_024334
TMPO	Homo sapiens thymopoietin, transcript variant 1	chr12:98909351-98929412	NM_003276
TNNC1	Homo sapiens troponin C type 1 (slow)	chr3:52485107-52488057	NM_003280
TNNI3	Homo sapiens troponin I type 3 (cardiac)	chr19:55663136-55668957	NM_000363
TNNT2	Homo sapiens troponin T type 2 (cardiac), transcript variant 1	chr1:201328136-201346828	NM_001001430
TPM1	Homo sapiens tropomyosin 1 (alpha), transcript variant 7	chr15:63334838-63364113	NM_001018005
TTN	Homo sapiens titin, transcript variant N2BA	chr2:179390717-179672150	NM_133378ϯ
TTR	Homo sapiens transthyretin	chr18:29171730-29178986	NM_000371
VCL	Homo sapiens vinculin, transcript variant 1	chr10:75757872-75879914	NM_014000
*UCSC browser accessed 10/13/2014. [1]
$ Main transcript according to HGMD (accessed 10/13/2014)
ϯNo GBK file for Sanger sequencing analysis using Mutation Surveyor is available for transcript NM_133378. Therefore, the longest isoform, NM_001267550 will be used for alignment of sequences produced by the Sanger protocol and the variant nomenclature will be adjusted to NM_133378, if applicable.

## Sheet: S2
Supplementary Table 2. Specimens Used in Validation Studies.
Sample IDs	No. of Samples	gDNA origin	Genotype Status	Genotype Source Information
NA12878, NA19240, NA12003, NA19449, NA19982, NA19704, NA11931, NA11829, NA06986	9	LCL a	Known	Independent source b
DILQTS-20551, DILQTS-8530, Pacemaker026, Pacemaker076, Pacemaker089, Pacemaker091	6	Whole blood collected in purple-top tube c	Known	Independent studies d
GenReg 00001, GenReg 00010, GenReg00012, GenReg00021, GenReg 00035, GenReg 00008	6	Whole blood collected in purple-top tube c	Known	Independent source e
Fr1, Fr2	2	Frozen whole blood collected with NaF/EDTA (red top tube) f	Known	Independent studies d
ProbandJP	1	Fascia tissue g	Unknown	N/A
MotherLP	1	Whole blood collected in purple-top tube h	Unknown	N/A
Bu2	1	Buccal swab i	Unknown	N/A
Abbreviations: gDNA, genomic DNA; LCL, lymphoblastoid cell line; N/A, not applicable; No., number
a Genomic DNAs purchased from the Coriell Cell Repositories, Camden, NJ, USA (http://ccr.coriell.org/).
b Genotypic information for the well-studied NA12878 was obtained from ftp://ftp.platinumgenomes.org/trio, information for NA19240 was obtained from ftp://ftp-trace.ncbi.nih.gov/1000genomes/ftp/pilot_data/release/2010_07/trio/snps/, and information for NA12003, NA19449, NA19982, NA19704, NA11931, NA11829, and NA06986 was obtained from the 1000G project (ftp://ftp-trace.ncbi.nih.gov/1000genomes/ft…
c DNA aliquots were obtained from the Indiana Biobank using the Gentra Puregene Blood kit (Qiagen, Valencia, CA).
d Genotypic information for these samples was obtained from independent studies done in this laboratory using a HaloPlex custom NGS panel (Agilent Technologies, Santa Clara, CA) [1]. True Positive variants for HaloPlex experiments were selected from variants with quality > Q20 and sequence depth ≥15x.
e Genotypic information was obtained from independent studies performed at GeneDx (Gaithersburg, MD).
f Post-mortem blood from AIT Laboratories, immediately frozen and stored at -10°C to -20°C for at least eight weeks. The blood samples were extracted using the QIAamp DNA Blood Mini Kit (Qiagen,Valencia, CA).
g DNA estracted using the QIAamp DNA Mini Kit (Qiagen, Valencia, CA) according to manufacturer instruction with slight modification (150 µl of protease used).
h DNA extracted from whole blood collected in purple-top tube using the QIAamp DNA Blood Mini Kit (Qiagen,Valencia, CA).
i Buccal material collected as specified by the buccal swab kit (Epicentre Biotechnologies, location). DNA extracted using the QIAamp DNA Mini Kit (Qiagen,Valencia, CA).

## Sheet: S3
Supplementary Table 3: TSO validation run scheme.
Kit #	Operator	Plex	Library Prep	Samples
1	A	1	TSO_002*	NA12878
	A	3	TSO_004	NA12878, NA12878, NA19240
	B	3	TSO_005	NA12878, NA12878, NA12003
2	A	3	TSO_006	NA19449, DILQTS-20551, GenReg 00001
	A	3	TSO_007	NA19982, DILQTS-8530, GenReg 00010
	A	3	TSO_008	NA19704, Pacemaker026, GenReg 00012
3	A	3	TSO_009	NA11931, Pacemaker076, GenReg 00021
	A	3	TSO_010	NA11829, Pacemaker089, GenReg 00035
	A	3	TSO_011	NA06986, Pacemaker091, GenReg 00008
4	A	3	TSO_012	Bu2 (buccal swab), Fr1 (frozen blood), Fr2 (frozen blood)
	A	1	TSO_013	NA11931
	A	1	TSO_014	NA11829
5	A	3	TSO_003	ProbandJP, MotherLP
*From the same library preparation, two sequencing runs were performed at different concentrations of final library; namely, TSO_002_15 pM and TSO_002_18 pM.
TSO_006, 007, 008: same library preparation (prepared on the same day)
TSO_009, 010, 011: same library preparation (prepared on the same day)
TSO_012, 013, 014: same library preparation (prepared on the same day)

## Sheet: S4
Supplementary Table 4: Variant annotation file description.
Column names	Explanation	Example	Note
HGMD_search	Variant genomic coordiantes in HGMD (Human Gene Mutation database), the format is chromosome:position	chr1:977330
HGMD_mutation	HGMD mutation	ins 1 bp codon 53, Ala45Thr
HGMD_Variant_Class	HGMD variant class, functional annotation of a variant	DM, DP, FP, DFP, FTV	DM = Disease causing mutation, pathological mutations reported to be disease causing in the original literature report.
			DM? = Likely disease causing (likely pathological) mutation. DP = Disease associated polymorphism. These are reported to be in significant association with disease (p<0.05) and are assumed to be functional (e.g. as a consequence of location, evolutionary conservation, replication studies etc), although there may be as yet no direct evidence (e.g. from an expression study) of function.
			FP = Polymorphism affecting the structure, function or expression of a gene but with no disease association reported yet.
			DFP = Disease associated polymorphism with additional supporting functional evidence. These are reported to be in significant association with disease (p<0.05) and to have evidence for being of direct functional importance (e.g. as a consequence of altered expression, mRNA studies etc). FTV = Frameshift or truncating variant with no disease association reported yet.
CHROM	Chromosome, an identifier from the reference genome	chr1	GATK vcf file
POS	The reference position, with the 1st base having position 1. Positions are sorted numerically, in increasing order, within each reference sequence CHROM. It is permitted to have multiple records with the same POS.	977330	GATK vcf file
rsID	Variant dbSNP ID	rs2799066	GATK vcf file
REF	Reference base(s) at the position Each base must be one of A,C,G,T,N (case insensitive). Multiple bases are permitted. The value in the POS field refers to the position of the first base in the String. For simple insertions and deletions in which either the REF or one of the ALT alleles would otherwise be null/empty, the REF and ALT Strings must include the base before the event (which must be re…	T	GATK vcf file
ALT	Alternate non-reference alleles at the position, Options are base Strings made up of the bases A,C,G,T,N, (case insensitive) or an angle-bracketed ID String (”<ID>”) or a breakend replacement string as described in the section on breakends. If there are no alternative alleles, then the missing value should be used.	C	GATK vcf file
QUAL	Variant Quality (QUAL = -10 * log(probability that ALT is incorrect), the higher the QUAL score, the more confident we are about the variants	1900.77	GATK vcf file; QUAL is indeed phred-scaled
FILTER*	PASS if this position has passed all filters. If filters have not been applied, then this field should be set to the missing value.	.	GATK vcf file
AC	allele count in genotypes, for each ALT allele, in the same order as listed	2	GATK vcf file
AF	allele frequency for each ALT allele in the same order as listed: use this when estimated from primary data, not called genotypes	1	GATK vcf file
AN	total number of alleles in called genotypes	2	GATK vcf file
BaseQRankSum	Z-score from Wilcoxon rank sum test of Alt Vs. Ref base qualities	NA	GATK vcf file
DB	dbSNP membership	NA	GATK vcf file
DP	Approximate read depth at POS; some low qualtiy reads may have been filtered	73	GATK vcf file
DS*	Were any of the samples downsampled? Not applicable here.	NA	GATK vcf file
Dels	Fraction of Reads Containing Spanning Deletions	0	GATK vcf file
FS	Phred-scaled p-value using Fisher's exact test to detect strand bias	0	GATK vcf file
HRun	Largest Contiguous Homopolymer Run of Variant Allele In Either Direction	2	GATK vcf file
HaplotypeScore	Consistency of the site with at most two segregating haplotypes	0	GATK vcf file
InbreedingCoeff*	Inbreeding coefficient as estimated from the genotype likelihoods per-sample when compared against the Hardy-Weinberg expectation	NA	GATK vcf file
MLEAC	Maximum likelihood expectation (MLE) for the allele counts (not necessarily the same as the AC), for each ALT allele, in the same order as listed	2	GATK vcf file
MLEAF	Maximum likelihood expectation (MLE) for the allele frequency (not necessarily the same as the AF), for each ALT allele, in the same order as listed	1	GATK vcf file
MQ	RMS Mapping Quality	60	GATK vcf file
MQ0	Total Mapping Quality Zero Reads	0	GATK vcf file
MQRankSum	Z-score From Wilcoxon rank sum test of Alt vs. Ref read mapping qualities	NA	GATK vcf file
QD	Variant Confidence/Quality by Depth	26.04	GATK vcf file
ReadPosRankSum	Z-score from Wilcoxon rank sum test of Alt vs. Ref read position bias	NA	GATK vcf file
GT	Genotype		GATK vcf file
AD	Allelic depths for the ref and alt alleles in the order listed	0,73	GATK vcf file
GQ	Genotype Quality	99	GATK vcf file
PL	Normalized, Phred-scaled likelihoods for genotypes	1929,138,0	GATK vcf file
Target	Used to indicate if a variant is on the panel target regions or not. 1 indicates on target and 0 off target	1
Damage	Number of total deleterious records (max 6) on LJB2_SIFT (<0.05), LJB2_PolyPhen2_Pred (D/P), LJB2_LRT_Pred (D), LJB2_MutationTaster_Pred (A/D), LJB_MutationAssessor_Pred (high/medium), LJB2_FATHMM (<-1.5)	0
Func_refGene	Where the mutation is located based on the reference gene annotation, eg. Intronic, exonic, UTR5, UTR3, splicing, intergenic, upstream, etc.	intronic	ANNOVAR annotation
Gene_refGene	Reference gene name	AGRN	ANNOVAR annotation
ExonicFunc_refGene	Functional annotation of mutation, eg. NA, Synonymous, nonsynonymous, stopgain, stoploss, frameshift insertion, etc.	NA	ANNOVAR annotation
AAChange_refGene	Amino acid change resulted in.	NA	ANNOVAR annotation
phastConsElements46way	Multiple alignments of 45 vertebrate genomes to the human genome. ANNOVAR uses phastCons 46-way alignments to annotate variants that fall within conserved genomic regions. It contains two pieces of information: Score and Name. Score is the normalized score assigned by UCSC Genome Browser [5], and this score range from 0 to 1000 for the sole purpose of having a standard range of values to display …	Score=553;Name=lod=235	ANNOVAR annotation
genomicSuperDups	To identify variants located in segmental duplications. Genetic variants that are mapped to segmental duplications are most likely sequence alignment errors and should be treated with extreme caution. The "Name" field in the output represents the other "matching" segment in genome (which is located in the same chromosome at chr1:1567836). The "Score" field is the sequence identity with indels bet…	Score=0.990441;Name=chr1:1567836	ANNOVAR annotation
esp6500si_all	alternative allele frequency in all subjects in the NHLBI-ESP project with 6500 exomes	0.852593	ANNOVAR annotation
esp6500si_ea	alternative allele frequency in European Americans in the NHLBI-ESP project with 6500 exomes	0.920777	ANNOVAR annotation
esp6500si_aa	alternative allele frequency in African Americans in the NHLBI-ESP project with 6500 exomes	0.719446	ANNOVAR annotation
1000g2012apr_all	alternative allele frequency data in 1000 Genomes Project	0.89	ANNOVAR annotation
1000g2012apr_eur	alternative allele frequency data in 1000 Genomes Project (european)	0.93	ANNOVAR annotation
1000g2012apr_amr	alternative allele frequency data in 1000 Genomes Project (admixed american)	0.93	ANNOVAR annotation
LJB2_SIFT	whole-exome LJBSIFT scores(version 2). In the updated version 2 (ljb2_sift), the scores were now the SIFT score itself. This means a variant with score<0.05 is predicted as deleterious.	NA	ANNOVAR annotation
LJB2_PolyPhen2_HDIV	whole-exome PolyPhen scores built on HumanDiv database (for complex phenotypes). ljb2_pp2hdiv should be used when evaluating rare alleles at loci potentially involved in complex phenotypes, dense mapping of regions identified by genome-wide association studies, and analysis of natural selection from sequence data. The authors recommend calling "probably damaging" if the score is between 0.957 and…	NA	ANNOVAR annotation
LJB2_PP2_HDIV_Pred	"D" ("probably damaging"), "P" ("possibly damaging") and "B" ("benign").	NA	ANNOVAR annotation
LJB2_PolyPhen2_HVAR	whole-exome PolyPhen version 2 scores built on HumanVar database (for Mendelian phenotypes). ljb2_pp2hvar should be used for diagnostics of Mendelian diseases, which requires distinguishing mutations with drastic effects from all the remaining human variation, including abundant mildly deleterious alleles.The authors recommend calling "probably damaging" if the score is between 0.909 and 1, and "…	NA	ANNOVAR annotation
LJB2_PolyPhen2_HVAR_Pred	"D" ("probably damaging"), "P" ("possibly damaging") and "B" ("benign").	NA	ANNOVAR annotation
LJB2_PolyPhen2_Pred	combination of LJB2_PP2_HDIV_Pred and LJB2_PolyPhen2_HVAR_Pred, take the more deleterious one	NA	ANNOVAR annotation
LJB2_LRT	whole-exome LRT scores. The score ranges from 0 to 1 and a larger score signifies that the codon is more constrained or a NS is more likely to be deleterious.	NA	ANNOVAR annotation
LJB2_LRT_Pred	D: deleterious; N, neutral	NA	ANNOVAR annotation
LJB2_MutationTaster	whole-exome MutationTaster scores. The score ranges from 0 to 1 and a larger score means more likely to be deleterious.	NA	ANNOVAR annotation
LJB2_MutationTaster_Pred	There are four possible predictions: "A" ("disease_causing_automatic"), "D" ("disease_causing"), "N" ("polymorphism") or "P" ("polymorphism_automatic").	NA	ANNOVAR annotation
LJB_MutationAssessor	whole-exome MutationAssessor scores (version 2). It ranges from -5.545 to 5.975; the larger the score the more likely it will be deleterious.	NA	ANNOVAR annotation
LJB_MutationAssessor_Pred	There are two possible predictions: predicted functional (high, medium), predicted non-functional (low, neutral)"	NA	ANNOVAR annotation
LJB2_FATHMM	whole-exome FATHMM scores [6]. It ranges from -18.09 to 11.0; the smaller the score the more likely it will be deleterious. If a score is smaller than -1.5 the corresponding NS is predicted as "D(AMAGING)"; otherwise it is predicted as "T(OLERATED)".	NA	ANNOVAR annotation
LJB2_GERP	whole-exome GERP++ scores (version 2). I made annotation databases for all mutations with GERP++>2 in human genome, this threshold is typically regarded as evolutioanrily conserved and potentially functional. Anything less than 2 is not informative, which helps reduce file size substantially.	NA	ANNOVAR annotation
LJB2_PhyloP	whole-exome PhyloP scores (version 2). PhyloP score is based on multiple alignments of 46 genomes. The larger the score, the more conserved the site.	NA	ANNOVAR annotation
LJB2_SiPhy	whole-exome SiPhy scores. SiPhy score is based on 29 mammalian genomes. The larger the score, the more conserved the site.	NA	ANNOVAR annotation
*FILTER, InbreedingCoeff, and DS annotations are not applicable for TSO NGS sequencing experiments.

## Sheet: S5
Supplementary Table 5: Default exonic/splicing loci with <15x sequence depth in 1-plex validation sequencing runs.
Gene	Chr	Start	End	Size (bp)
ABCC9	chr12	22063246	22063249	3
BAG3	chr10	121411368	121411370	2
BAG3	chr10	121432169	121432171	2
COL5A1	chr9	137534033	137534145	112
DES	chr2	220283665	220283765	100
DES	chr2	220283184	220283394	210
DSC2	chr18	28681863	28681935	72
DSG2	chr18	29122780	29122818	38
DSG2	chr18	29078214	29078262	48
EMD	chrX	153607844	153607929	85
FBN2	chr5	127873164	127873297	133
GATAD1	chr7	92077043	92077295	252
JPH2	chr20	42744472	42744594	122
JPH2	chr20	42788639	42788977	338
JPH2	chr20	42744671	42745029	358
LDB3	chr10	88441523	88441563	40
LDB3	chr10	88476081	88476189	108
LMNA	chr1	156108276	156108285	9
LMNA	chr1	156084709	156084739	30
PKP2	chr12	33049440	33049666	226
PLOD1	chr1	11994836	11994915	79
PRKAG2	chr7	151329152	151329227	75
RBM20	chr10	112404282	112404386	104
RYR2	chr1	237753937	237753947	10
RYR2	chr1	237870537	237870572	35
RYR2	chr1	237205821	237205872	51
SCN5A	chr3	38592967	38593052	85
SCN5A	chr3	38591811	38591974	163
SMAD4	chr18	48593386	48593560	174
SMAD4	chr18	48591790	48591979	189
TAZ	chrX	153640180	153640292	112
TGFBR1	chr9	101867487	101867587	100
TMPO	chr12	98909868	98909925	57
TPM1	chr15	63340774	63340795	21
TPM1	chr15	63335902	63336027	125
TTN	chr2	179470438	179470443	5
TTN	chr2	179642698	179642705	7
TTN	chr2	179616730	179616769	39
TTN	chr2	179610311	179610370	59
Chr, chromosome; F primer, forward primer name; R, reverse primer name

## Sheet: S6
Supplementary Table 6: Known segmental duplications involving exonic/splicing regions of targeted genes.
Gene	Chr	Start	End	Size (bp)	genomicSuperDups*$
FHL1	chrX	135292019	135293528	1509	Score=0.923494;Name=chr3:169662047
MYLK	chr3	123418856	123419862	1006	Score=0.945371;Name=chr3:75374979
MYLK	chr3	123420274	123420366	92	Score=0.945371;Name=chr3:75374979
MYLK	chr3	123426590	123426860	270	Score=0.945371;Name=chr3:75374979
MYLK	chr3	123427534	123427752	218	Score=0.945371;Name=chr3:75374979
MYLK	chr3	123428592	123428750	158	Score=0.943159;Name=chr3:75387771
TTN	chr2	179523721	179523825	104	Score=0.998123;Name=chr2:179519036
TTN	chr2	179523888	179523992	104	Score=0.998123;Name=chr2:179519036
*Variants located in segmental duplications. Genetic variants that are mapped to segmental duplications are most likely sequence alignment errors and should be treated with extreme caution. The "Score" field is the sequence identity with indels between two genomic segments.The "Name" field in the output represents the other "matching" segment in genome. Data from ANNOVAR annotation.
$The following regions of interest also fall within Segmental Duplications but were able to be validated to be unambiguously amplified and sequenced using Big Dye terminator sequencing: MYLK chr3:123440964-123441137; PKP2 chr12:32945347-32945436; PKP2 chr12: 32945567-32945675.

## Sheet: S7
Supplementary Table 7: Assay precision&
NA12878 comparison
			CMP and CMP reflex panel					ARVC panel					DCM/LVNC panel					HCM panel					TAAD and TAAD reflex panel					TruSight One full panel
Comparison	Comparison_set	Evaluation_set	NRS	NRD	OGC	NRGC	Precision	NRS	NRD	OGC	NRGC	Precision	NRS	NRD	OGC	NRGC	Precision	NRS	NRD	OGC	NRGC	Precision	NRS	NRD	OGC	NRGC	Precision	NRS	NRD	OGC	NRGC	Precision
to available data	NA12878*	TSO_004_NA12878-1	0.9	0.15	0.86	0.9	0.93	1	0.13	0.88	1	0.88	0.88	0.16	0.85	0.88	0.95	0.94	0.12	0.89	0.94	0.94	0.97	0.03	0.97	0.97	1	0.91	0.2	0.81	0.9	0.88
	NA12878*	TSO_004_NA12878-2	0.87	0.19	0.82	0.87	0.92	0.93	0.07	0.94	0.93	1	0.86	0.2	0.81	0.86	0.92	0.94	0.12	0.89	0.94	0.94	0.97	0.03	0.97	0.97	1	0.91	0.19	0.82	0.9	0.88
	NA12878*	TSO_005_NA12878-1	0.89	0.17	0.85	0.89	0.93	1	0	1	1	1	0.86	0.18	0.83	0.86	0.94	0.94	0.12	0.89	0.94	0.94	0.97	0.06	0.94	0.97	0.97	0.91	0.19	0.82	0.91	0.87
	NA12878*	TSO_005_NA12878-2	0.89	0.18	0.83	0.89	0.91	1	0.07	0.94	1	0.93	0.87	0.19	0.82	0.87	0.92	0.94	0.17	0.83	0.94	0.88	0.97	0.03	0.97	0.97	1	0.91	0.19	0.82	0.91	0.88
intra-run	TSO_004_NA12878-1	TSO_004_NA12878-2	0.94	0.09	0.92	0.94	0.97	0.81	0.19	0.81	0.81	1	0.96	0.08	0.93	0.96	0.96	1	0	1	1	1	1	0	1	1	1	0.96	0.07	0.93	0.96	0.96
inter-run/ operator	TSO_004_NA12878-1	TSO_005_NA12878-1	0.94	0.1	0.92	0.94	0.96	0.88	0.13	0.88	0.88	1	0.96	0.05	0.95	0.96	0.99	1	0	1	1	1	1	0.03	0.97	1	0.97	0.97	0.07	0.93	0.96	0.96
inter-run/ operator	TSO_004_NA12878-1	TSO_005_NA12878-2	0.97	0.08	0.93	0.97	0.95	0.94	0.06	0.94	0.94	1	0.97	0.07	0.94	0.97	0.96	1	0.06	0.94	1	0.94	1	0	1	1	1	0.97	0.07	0.93	0.96	0.96
intra-run	TSO_004_NA12878-2	TSO_004_NA12878-1	0.97	0.09	0.92	0.97	0.94	1	0.19	0.81	1	0.81	0.96	0.08	0.93	0.96	0.96	1	0	1	1	1	1	0	1	1	1	0.97	0.07	0.93	0.96	0.96
inter-run/ operator	TSO_004_NA12878-2	TSO_005_NA12878-1	0.97	0.07	0.94	0.97	0.96	1	0.07	0.94	1	0.93	0.96	0.05	0.95	0.96	0.99	1	0	1	1	1	1	0.03	0.97	1	0.97	0.97	0.07	0.93	0.96	0.95
inter-run/ operator	TSO_004_NA12878-2	TSO_005_NA12878-2	0.97	0.1	0.91	0.97	0.93	1	0.13	0.88	1	0.87	0.96	0.09	0.92	0.96	0.95	1	0.06	0.94	1	0.94	1	0	1	1	1	0.97	0.07	0.93	0.96	0.96
inter-run/ operator	TSO_005_NA12878-1	TSO_004_NA12878-1	0.96	0.1	0.92	0.96	0.94	1	0.13	0.88	1	0.88	0.99	0.05	0.95	0.99	0.96	1	0	1	1	1	0.97	0.03	0.97	0.97	1	0.96	0.07	0.93	0.96	0.96
inter-run/ operator	TSO_005_NA12878-1	TSO_004_NA12878-2	0.96	0.07	0.94	0.96	0.97	0.93	0.07	0.94	0.93	1	0.99	0.05	0.95	0.99	0.96	1	0	1	1	1	0.97	0.03	0.97	0.97	1	0.96	0.07	0.93	0.95	0.96
intra-run	TSO_005_NA12878-1	TSO_005_NA12878-2	0.97	0.08	0.93	0.97	0.94	1	0.07	0.94	1	0.93	1	0.04	0.97	1	0.96	1	0.06	0.94	1	0.94	0.97	0.03	0.97	0.97	1	0.97	0.07	0.94	0.96	0.96
inter-run/ operator	TSO_005_NA12878-2	TSO_004_NA12878-1	0.95	0.08	0.93	0.95	0.97	1	0.06	0.94	1	0.94	0.96	0.07	0.94	0.96	0.97	0.94	0.06	0.94	0.94	1	1	0	1	1	1	0.96	0.07	0.93	0.96	0.96
inter-run/ operator	TSO_005_NA12878-2	TSO_004_NA12878-2	0.93	0.1	0.91	0.93	0.97	0.87	0.13	0.88	0.87	1	0.95	0.09	0.92	0.95	0.96	0.94	0.06	0.94	0.94	1	1	0	1	1	1	0.96	0.07	0.93	0.96	0.96
intra-run	TSO_005_NA12878-2	TSO_005_NA12878-1	0.94	0.08	0.93	0.94	0.97	0.93	0.07	0.94	0.93	1	0.96	0.04	0.97	0.96	1	0.94	0.06	0.94	0.94	1	1	0.03	0.97	1	0.97	0.97	0.07	0.94	0.96	0.96
NA11931 comparison
			CMP and CMP reflex panel					ARVC panel					DCM/LVNC panel					HCM panel					TAAD and TAAD reflex panel					TruSight One full panel
Comparison	Comparison_set	Evaluation_set	NRS	NRD	OGC	NRGC	Precision	NRS	NRD	OGC	NRGC	Precision	NRS	NRD	OGC	NRGC	Precision	NRS	NRD	OGC	NRGC	Precision	NRS	NRD	OGC	NRGC	Precision	NRS	NRD	OGC	NRGC	Precision
to available data	NA11931$	TSO_009_NA11931	0.98	0.1	0.91	0.98	0.92	1	0.17	0.83	1	0.83	0.97	0.09	0.91	0.97	0.94	1	0.08	0.92	1	0.92	0.98	0.07	0.93	0.98	0.95	0.95	0.17	0.83	0.95	0.86
	NA11931$	TSO_013_NA11931	1	0.07	0.93	1	0.93	1	0.17	0.83	1	0.83	1	0.07	0.93	1	0.93	1	0.08	0.92	1	0.92	0.98	0.07	0.93	0.98	0.95	0.97	0.17	0.83	0.96	0.85
inter-run/ day/lot #	TSO_009_NA11931	TSO_013_NA11931	0.99	0.06	0.94	0.97	0.95	1	0	1	1	1	0.99	0.08	0.92	0.97	0.93	1	0	1	1	1	0.98	0.05	0.95	0.98	0.98	0.98	0.08	0.93	0.97	0.94
inter-run/ day/lot #	TSO_013_NA11931	TSO_009_NA11931	0.97	0.06	0.94	0.95	0.97	1	0	1	1	1	0.95	0.08	0.92	0.93	0.97	1	0	1	1	1	0.98	0.05	0.95	0.98	0.98	0.95	0.08	0.93	0.94	0.97
NA11829 comparison
			CMP and CMP reflex panel					ARVC panel					DCM/LVNC panel					HCM panel					TAAD and TAAD reflex panel					TruSight One full panel
Comparison	Comparison_set	Evaluation_set	NRS	NRD	OGC	NRGC	Precision	NRS	NRD	OGC	NRGC	Precision	NRS	NRD	OGC	NRGC	Precision	NRS	NRD	OGC	NRGC	Precision	NRS	NRD	OGC	NRGC	Precision	NRS	NRD	OGC	NRGC	Precision
to available data	NA11829$	TSO_010_NA11829	0.94	0.17	0.84	0.91	0.88	0.86	0.14	0.87	0.86	1	0.94	0.17	0.84	0.92	0.88	1	0.11	0.9	1	0.89	0.89	0.13	0.87	0.89	0.97	0.95	0.19	0.82	0.94	0.85
	NA11829$	TSO_014_NA11829	0.96	0.17	0.83	0.93	0.86	0.93	0.13	0.87	0.93	0.93	0.94	0.18	0.82	0.92	0.87	1	0.15	0.85	1	0.85	0.92	0.08	0.92	0.92	1	0.94	0.18	0.82	0.93	0.86
inter-run/ day/lot #	TSO_010_NA11829	TSO_014_NA11829	0.98	0.08	0.92	0.98	0.94	1	0.14	0.87	1	0.86	0.97	0.07	0.94	0.97	0.96	1	0.05	0.95	1	0.95	0.97	0.06	0.95	0.97	0.97	0.96	0.07	0.94	0.95	0.97
inter-run/ day/lot #	TSO_014_NA11829	TSO_010_NA11829	0.94	0.08	0.92	0.94	0.98	0.86	0.14	0.87	0.86	1	0.96	0.07	0.94	0.96	0.97	0.95	0.05	0.95	0.95	1	0.97	0.06	0.95	0.97	0.97	0.98	0.07	0.94	0.97	0.95
&For the MFS/LDS panel, only three variants were available for the MFS/LDS panel analysi; therefore, there was not enough power for the performance of the quantitative measurements above.
*Data from Illumina Platinum Genomes (ftp://ftp.platinumgenomes.org/trio).
$Data from 1000G project (ftp://ftp-trace.ncbi.nih.gov/1000genomes/ftp/release/20110521/).
#Notice that TSO_009 and TSO_010 are 3-plex runs, while TSO_013 and TSO_014 are 1-plex runs.
OGC, overall genotype concordance; NRS, non-reference sensitivity; NRD, non-reference discrepancy; NRGC, non-reference genotype concordance (from [2,3]).
																															mfs/lds not enough power

## Sheet: S8
Supplementary Table 8: Results from patient testing.
ID	Panel	Report	Variant*	Gene	Transcript	Type	Coord.	rsID	Variant Interpretation$	Reference (supplement)
1	CMP	VUSs	c.4075C>T (p.R1359C)	MYH7	NM_000257	NSN	chr14:23887513	rs45451303	VUS	[7, 8]
			c.3580G>A (p.A1194T)	MYBPC3	NM_000256	NSN	chr11:47354164	N/A	VUS	[9, 10]
			c.347G>T (p.R116L)	PRKAG2	NM_016203	NSN	chr7:151478357	rs369471907	VUS	N/A
			c.G349A (p.D117N)	LDB3	NM_001080116	NSN	chr10:88446830	rs121908338	Modifier	[11-13]
			c.1673A>G (p.H558R)	SCN5A	NM_198056	NSN	chr3:38645420	rs1805124	Modifier	[14, 15]
2	CMP	VUS	c.730G>C (p.G244R)	LAMA4	NM_002290	NSN	chr6:112510396	rs147078770	VUS	N/A
3	CMP	Positive	c.1208G>A (p.R403Q)	MYH7	NM_000257	NSN	chr14:23898487	rs121913624	Pathogenic	[16-19]
4	HCM	Negative	N/A	N/A	N/A	N/A	N/A	N/A	N/A	N/A
5	MFLS	Positive	c.6354C>T (p.I2118I)	FBN1	NM_000138	Syn	chr15:48729544	rs112989722	Likely pathogenic	[20]
6	MFLS	VUS	c.6141C>T (p.S2047S)	FBN1	NM_000138	Syn	chr15:48733940	N/A	VUS	N/A
7	CMP	Positive	c.421C>T (p.R141W)	TNNT2	NM_001001430	NSN	chr1:201333464	rs74315379	Pathogenic	[21-23]
			c.2945T>C (p.M982T)	MYH7	NM_000257	NSN	chr14:23892910	rs145532615	VUS	[24, 25]
			c.1814C>G (p.P605R)	VCL	NM_014000	NSN	chr10:75857032	N/A	VUS	N/A
			c.3883G>C (p.E1295Q)	MYH6	NM_002471	NSN	chr14:23858697	rs34935550	VUS	N/A
			c.136G>A (p.E46K)	DSC2	NM_024422	NSN	chr18:28673540	rs180908546	VUS	N/A
			c.1673A>G (p.H558R)	SCN5A	NM_198056	NSN	chr3:38645420	rs1805124	Modifier	[14, 15]
8	TAAD	VUSs	c.2320G>A (p.G774R)	ELN	NM_001278939	NSN	chr7:73482989	N/A	VUS	N/A
			c.2997+6T>C	MYH11	NM_002474	Intron	chr16:15833902	N/A	VUS	N/A
9	CMP	VUS	c.9295G>C (p.V3099L)	RYR2	NM_001035	NSN	chr1:237863695	N/A	VUS	N/A
			c.1673A>G (p.H558R)	SCN5A	NM_198056	NSN	chr3:38645420	rs1805124	Modifier	[14, 15]
10	CMP	VUS	c.14101A>G (p.I4701V)	RYR2	NM_001035	NSN	chr1:237965166	N/A	VUS	N/A
			c.1673A>G (p.H558R)	SCN5A	NM_198056	NSN	chr3:38645420	rs1805124	Modifier	[14, 15]
11	TAAD	Negative	N/A	N/A	N/A	N/A	N/A	N/A	N/A	N/A
12	CMP	Positive	c.1504C>T (p.R502W)	MYBPC3	NM_000256	NSN	chr11:47364249	rs375882485	Pathogenic	[9, 26, 27]
			c.838C>A (p.Q280K)	EYA4	NM_004100	NSN	chr6:133789737	rs202030718	VUS	N/A
13	HCM	Negative	N/A	N/A	N/A	N/A	N/A	N/A	N/A	N/A
14	TAAD	Negative	N/A	N/A	N/A	N/A	N/A	N/A	N/A	N/A
15	TAAD	Negative	N/A	N/A	N/A	N/A	N/A	N/A	N/A	N/A
16	MFLS	Negative	N/A	N/A	N/A	N/A	N/A	N/A	N/A	N/A
17	CMP	VUSs	c.928G>A (p.D310N)	CASQ2	NM_001232	NSN	chr1:116247824	rs141314684	VUS	N/A
			c.2686_2687dupGA (p.A897Kfs)	DSC2	NM_024422	FS	chr18:28647999	rs200056085	VUS	[28, 29]
			c.1673A>G (p.H558R)	SCN5A	NM_198056	NSN	chr3:38645420	rs1805124	Modifier	[14, 15]
18	CMP	VUS	c.6685C>T (p.L2229F)	RYR2	NM_001035	NSN	chr1:237797007	N/A	VUS	N/A
			c.100185delA (p.K33395fs)	TTN	NM_133378	FS	chr2:179391826	rs281864930	VUS	[30-32]
19	CMP	VUS	c.1295C>T (p.T432M)	PRKAG2	NM_016203	NSN	chr7:151262910	N/A	VUS	N/A
			c.4372C>G (p.R1458G)	DSP	NM_004415	NSN	chr6:7580795	rs28763965	VUS	[33, 34]
20	CMP	Positive	c.53791C>T (p.R17931X)	TTN	NM_133378	Stop gain	chr2:179454957	N/A	Likely pathogenic	[35, 36]
			c.3578G>A (p.R1193Q)	SCN5A	NM_198056	NSN	chr3:38616876	rs41261344	Modifier	[37-41]
21	MFLS	Negative	N/A	N/A	N/A	N/A	N/A	N/A	N/A	N/A
22	TAAD	Negative	N/A	N/A	N/A	N/A	N/A	N/A	N/A	N/A
23	TAAD	Positive	c.4786C>T (p.R1596X)	FBN1	NM_000138	Stop gain	chr15:48758017	rs113871094	Pathogenic	[42, 43]
			c.383delA (p.K128SfxX35)	TGFBR2	NM_003242	FS	chr3:30691881	rs79375991	VUS	[44, 45]
24§	TAAD	Negative	c.833T>C (p.I278T)	CBS	NM_000071	NSN	chr21:44483184	rs5742905	Pathogenic (carrier status)	[46-49]
	CMP	Negative	c.1673A>G (p.H558R)	SCN5A	NM_198056	NSN	chr3:38645420	rs1805124	Modifier	[14, 15]
25	CMP	VUS	c.4996G>A (p.D1666N	MYH7	NM_000257	NSN	chr14:23884999	N/A	VUS	N/A
			c.5959G>A (p.D1987N)	DSP	NM_004415	NSN	chr6:7583454	N/A	VUS	N/A
			c.1673A>G (p.H558R)	SCN5A	NM_198056	NSN	chr3:38645420	rs1805124	Modifier	[14, 15]
			c.6010T>C (p.F2004L)	SCN5A	NM_198056	NSN	chr3:38591853	rs41311117	Modifier	[50, 51]
26	TAAD	Negative	N/A	N/A	N/A	N/A	N/A	N/A	N/A	N/A
27	TAAD	Negative	c.2318G>A (p.G773D)	ELN	NM_001278939	NSN	chr7:73482987	rs41511151	Modifier	[52, 53]
28	TAAD	VUS	c.457G>A (p.V153I)	TGFBR1	NM_004612	NSN	chr9:101894904	rs56014374	VUS	[54]
29	CMP	VUS	c.2770G>A (p.V924I)	SCN5A	NM_198056	NSN	chr3:38627199	rs199473177	VUS	[55, 56]
			c.2107A>G (p.R703G)	RBM20	NM_001134363	NSN	chr10:112572262	N/A	VUS	[34, 57, 58]
			c.80_85dupAGACCC (p.Q27_T28dup)	MYH6	NM_002471	Non-FS	chr14:23876347	N/A	VUS	N/A
			c.1673A>G (p.H558R)	SCN5A	NM_198056	NSN	chr3:38645420	rs1805124	Modifier	[14, 15]
30	CMP	Positive	c.1504C>T (p.R502W)	MYBPC3	NM_000256	NSN	chr11:47364249	rs375882485	Pahogenic	[9, 26, 27]
			c.1673A>G (p.H558R)	SCN5A	NM_198056	NSN	chr3:38645420	rs1805124	Modifier	[14, 15]
31	CMP	Negative	c.1673A>G (p.H558R)	SCN5A	NM_198056	NSN	chr3:38645420	rs1805124	Modifier	[14, 15]
32§	DCM/ LVNC	VUS	c.2066G>A (p.R689H)	SCN5A	NM_198056	NSN	chr3:38639416	rs199473145	VUS	[56, 59-62]
			c.1673A>G (p.H558R)	SCN5A	NM_198056	NSN	chr3:38645420	rs1805124	Modifier	[14, 15]
		VUS	c.2375G>A (p.G786D)	RYR2	NM_001035	NSN	chr1:237664164	rs182778119	VUS	N/A
			c.2066G>A (p.R689H)	SCN5A	NM_198056	NSN	chr3:38639416	rs199473145	VUS	[56, 59-62]
			c.1673A>G (p.H558R)	SCN5A	NM_198056	NSN	chr3:38645420	rs1805124	Modifier	[14, 15]
33	CMP	VUS	c.2654C>T (p.S885F)	NEBL	NM_006393	NSN	chr10:21097546	rs143584663	VUS	N/A
*All variants in this table were found in the heterozygous state in the patients reported.
$All variants classified as type VUS, pathogenic, or likely pathogenic were confirmed by Sanger sequencing.
§ Patient number 24 was tested by two panels, first the TAAD panel, which was negative, then by the CMP panel as a reflex test. Patient number 32 was tested by two panels, first the DCM/LVNC panel, then by the CMP panel as a reflex test (some of the same variants are found in both tests).
Chr, chromosome; CMP, comprehensive cardiomyopathy panel; Coord., variant coordinate according to GRCh37/hg19; DCM/LVNC, dilated cardiomyopathy/left ventricular noncompaction panel; FS, frame-shift; HCM, hypertrophic cardiomyopathy panel; ID, patient identification; LP, likely pathogenic; MFLS, Marfan syndrome/Louis-Dietz syndrome panel; Mod, modifier; Neg, negative; NSN, nonsynonymous variant; P…
